# Supplementary material for: Surgical protocol for precise and high-throughput viral injections in rhesus monkey brain
Source: STAR Protoc. 2026 Apr 28;7(2):104522. doi: 10.1016/j.xpro.2026.104522 (PMC13136701; doi:10.1016/j.xpro.2026.104522)
Supplement: Methods S1. Injection circuit holder, related to Step 1 [file mmc1.zip]

Archive with 8 entries (8 files):
- needle holder_Priscilla_top_v2_mirror.STL
- __MACOSX/._needle holder_Priscilla_top_v2_mirror.STL
- needle holder_Priscilla_top_v2.STL
- __MACOSX/._needle holder_Priscilla_top_v2.STL
- needle holder_Priscilla_bottom_v2_mirror.STL
- __MACOSX/._needle holder_Priscilla_bottom_v2_mirror.STL
- needle holder_Priscilla_bottom_v2.STL
- __MACOSX/._needle holder_Priscilla_bottom_v2.STL
