# Supplementary material for: Surgical protocol for precise and high-throughput viral injections in rhesus monkey brain
Source: STAR Protoc. 2026 Apr 28;7(2):104522. doi: 10.1016/j.xpro.2026.104522 (PMC13136701; doi:10.1016/j.xpro.2026.104522)
Supplement: Methods S2. Stereotaxic targeting calculator, related to Step 7 [file mmc2.zip]

Archive with 4 entries (4 files):
- Stereotaxic Targeting Calculator Note.docx
- __MACOSX/._Stereotaxic Targeting Calculator Note.docx
- Stereotaxic Targeting Calculator.xlsx
- __MACOSX/._Stereotaxic Targeting Calculator.xlsx
