# Supplementary material for: Surgical protocol for precise and high-throughput viral injections in rhesus monkey brain
Source: STAR Protoc. 2026 Apr 28;7(2):104522. doi: 10.1016/j.xpro.2026.104522 (PMC13136701; doi:10.1016/j.xpro.2026.104522)
Supplement: Methods S2. Stereotaxic targeting calculator, related to Step 7 [file mmc2.zip › Stereotaxic Targeting Calculator.xlsx]

## Sheet: Zero
	Ear bars		Left		Right		AP	Left		Right			AP	z	+ anterior, - posterior
													ML	x	- left, + right
	from	AP (y)	0		0		Min	8		8			DV	y	+ dorsal, - ventral
	Scan	ML (x)	-30.5		30.5		Max	30		30
		DV (z)	0		0		Range	22		22			Manipulators	Left	Right
													AP Macro	+ anterior, - posterior	+ anterior, - posterior
	from	AP macro											AP Micro	- anterior, + posterior	+ anterior, - posterior
	Sterotax	AP micro	25		0
		ML											ML	+ left, - right	- left, + right
		DV												+ lateral, - medial	+ lateral, - medial
		AP macro offset	8		8								DV	+ dorsal, - ventral	+ dorsal, - ventral
	to
	Sterotax	AP macro final	8		8

## Sheet: Left Hemisphere
															LEFT
			calculated								from sterotax				from scan				from scan				calculated
			Left manipulator								Sagittal Sinus				Targets				Sagittal Sinus				Targets			Notes
		y	x	z						y	x	z		y	x	z		y	x	z		y	x	z
Injection #		AP	ML	DV		volume	start time	end time		AP	ML	DV		AP	ML	DV		AP	ML	DV		AP	ML	DV
	Hippocampus
1	1	25	14.5	-34.5						25				8	-14.5	5.5		8	0	40		8	-14.5	-34.5
2	2	25	14.5	-34						25				8	-14.5	6		8	0	40		8	-14.5	-34
3	3	23	14.5	-35.5						23				10	-14.5	4.5		10	0	40		10	-14.5	-35.5
4	4	23	14.5	-35						23				10	-14.5	5		10	0	40		10	-14.5	-35
	Posterior Striatum
5	1	22	13.5	-24						22				11	-13.5	16		11	0	40		11	-13.5	-24
6	2	20	13.5	-24						20				13	-13.5	16		13	0	40		13	-13.5	-24
	Striatum
7	1	10.5	4.5	-17.5						10.5				22.5	-4.5	22		22.5	0	39.5		22.5	-4.5	-17.5
8	2	10.5	10	-24.5						10.5				22.5	-10	15		22.5	0	39.5		22.5	-10	-24.5
9	3	10.5	10	-22.5						10.5				22.5	-10	17		22.5	0	39.5		22.5	-10	-22.5
10	4	8.5	5	-17.5						8.5				24.5	-5	22		24.5	0	39.5		24.5	-5	-17.5
11	5	8.5	10	-24.5						8.5				24.5	-10	15		24.5	0	39.5		24.5	-10	-24.5
12	6	8.5	10	-22.5						8.5				24.5	-10	17		24.5	0	39.5		24.5	-10	-22.5
	Area 25
13	1	5	1.5	-22.5						5				28	-1.5	15.5		28	0	38		28	-1.5	-22.5
14	2	3	1.5	-21						3				30	-1.5	17		30	0	38		30	-1.5	-21

## Sheet: Right Hemisphere
															Right
			calculated								from sterotax				from scan				from scan				calculated
			Left manipulator								Sagittal Sinus				Targets				Sagittal Sinus				Targets			Notes
		y	x	z						y	x	z		y	x	z		y	x	z		y	x	z
Injection #		AP	ML	DV		volume	start time	end time		AP	ML	DV		AP	ML	DV		AP	ML	DV		AP	ML	DV
	Hippocampus
1	1	0	14.5	-34.5						0				8	14.5	5.5		8	0	40		8	14.5	-34.5
2	2	0	14.5	-34						0				8	14.5	6		8	0	40		8	14.5	-34
3	3	2	14.5	-35.5						2				10	14.5	4.5		10	0	40		10	14.5	-35.5
4	4	2	14.5	-35						2				10	14.5	5		10	0	40		10	14.5	-35
	Posterior Striatum
5	1	3	13.5	-24						3				11	13.5	16		11	0	40		11	13.5	-24
6	2	5	13.5	-24						5				13	13.5	16		13	0	40		13	13.5	-24
	Striatum
7	1	14.5	4.5	-17.5						14.5				22.5	4.5	22		22.5	0	39.5		22.5	4.5	-17.5
8	2	14.5	10	-24.5						14.5				22.5	10	15		22.5	0	39.5		22.5	10	-24.5
9	3	14.5	10	-22.5						14.5				22.5	10	17		22.5	0	39.5		22.5	10	-22.5
10	4	16.5	5	-17.5						16.5				24.5	5	22		24.5	0	39.5		24.5	5	-17.5
11	5	16.5	10	-24.5						16.5				24.5	10	15		24.5	0	39.5		24.5	10	-24.5
12	6	16.5	10	-22.5						16.5				24.5	10	17		24.5	0	39.5		24.5	10	-22.5
	Area 25
13	1	20	1.5	-22.5						20				28	1.5	15.5		28	0	38		28	1.5	-22.5
14	2	22	1.5	-21						22				30	1.5	17		30	0	38		30	1.5	-21
